# Supplementary material for: Fine-Grained and Lightweight OSA Detection: A CRNN-Based Model for Precise Temporal Localization of Respiratory Events in Sleep Audio
Source: Diagnostics (Basel). 2026 Feb 14;16(4):577. doi: 10.3390/diagnostics16040577 (PMC12939127; doi:10.3390/diagnostics16040577)
Supplement: Supplementary file 1 [file diagnostics-16-00577-s001.zip]

Archive with 1 entries (1 files):
- diagnostics-4117382-supplementary.pdf
